# Supplementary material for: A new species of earth snake (Dipsadidae, Geophis) from Mexico
Source: Zookeys. 2016 Aug 11;(610):131–45. doi: 10.3897/zookeys.610.8605 (PMC4992814; doi:10.3897/zookeys.610.8605)
Supplement: XML Treatment for Geophis lorancai [file zookeys.610.8605-treatment1.xml]

<!DOCTYPE tp:taxon-treatment
  PUBLIC "-//TaxonX//DTD Taxonomic Treatment Publishing DTD v0 20100105//EN" "tax-treatment-NSO.dtd">
<tp:taxon-treatment xmlns:tp="http://www.plazi.org/taxpub"><tp:treatment-meta><kwd-group><label>Taxon classification</label><kwd><named-content content-type="kingdom">Animalia</named-content></kwd><kwd><named-content content-type="order">Squamata</named-content></kwd><kwd><named-content content-type="family">Dipsadidae</named-content></kwd></kwd-group><mixed-citation publication-type="journal"><person-group><name><surname>Canseco-Márquez</surname><given-names>Luis</given-names></name><name><surname>Pavón-Vázquez</surname><given-names>Carlos J.</given-names></name><name><surname>López-Luna</surname><given-names>Marco Antonio</given-names></name><name><surname>Nieto-Montes de Oca</surname><given-names>Adrián</given-names></name></person-group><article-title>A new species of earth snake (<tp:taxon-name><tp:taxon-name-part taxon-name-part-type="family">Dipsadidae</tp:taxon-name-part></tp:taxon-name>, <italic><tp:taxon-name><tp:taxon-name-part taxon-name-part-type="genus">Geophis</tp:taxon-name-part></tp:taxon-name></italic>) from Mexico</article-title><source>Zookeys</source><day>11</day><month>8</month><year>2016</year><volume>2016</volume><issue>610</issue><fpage>131</fpage><lpage>145</lpage><pub-id pub-id-type="doi">10.3897/zookeys.610.8605</pub-id></mixed-citation></tp:treatment-meta><tp:nomenclature><tp:taxon-name>
            <tp:taxon-name-part taxon-name-part-type="genus">Geophis</tp:taxon-name-part>
            <tp:taxon-name-part taxon-name-part-type="species">lorancai</tp:taxon-name-part>
            <object-id xmlns:xlink="http://www.w3.org/1999/xlink" content-type="zoobank" xlink:type="simple">http://zoobank.org/364ED739-EBD8-4CC5-8124-B87C2E054AB3</object-id>
          </tp:taxon-name><tp:taxon-status xmlns:xlink="http://www.w3.org/1999/xlink" xlink:type="simple">sp. n.</tp:taxon-status><xref ref-type="fig" rid="F2">Figs 2</xref><xref ref-type="fig" rid="F3">, 3</xref></tp:nomenclature><tp:treatment-sec sec-type="Holotype" id="SECID0ECFAE"><title>Holotype</title><p>(Fig. <xref ref-type="fig" rid="F2">2</xref>). <named-content xmlns:xlink="http://www.w3.org/1999/xlink" content-type="dwc:institutional_code" xlink:type="simple">MZFC</named-content> 28401, an adult male from the Instituto Tecnológico Superior de Zongolica, vicinity of Atlanca, municipality of Los Reyes, Sierra de Zongolica, Veracruz, Mexico (<named-content xmlns:xlink="http://www.w3.org/1999/xlink" content-type="dwc:verbatimCoordinates" xlink:type="simple"><named-content content-type="geo-json" specific-use="{&#34;type&#34;:&#34;Point&#34;,&#34;coordinates&#34;:[-97.055833,18.696667]}" id="NCID0ETFAE" xlink:type="simple">18°41'48"N, 97°03'21"W</named-content></named-content>), 1700 m elevation, collected by Miguel Angel de la Torre Loranca on April 6, 2008.</p><fig id="F2" position="float" orientation="portrait"><label>Figure 2.</label><caption><p>
          <italic><tp:taxon-name><tp:taxon-name-part taxon-name-part-type="genus">Geophis</tp:taxon-name-part> <tp:taxon-name-part taxon-name-part-type="species">lorancai</tp:taxon-name-part></tp:taxon-name></italic>, holotype (<named-content xmlns:xlink="http://www.w3.org/1999/xlink" content-type="dwc:institutional_code" xlink:type="simple">MZFC</named-content> 28401). Head scales in <bold>A</bold> dorsal <bold>B</bold> left lateral, and <bold>C</bold> ventral views. Horizontal lines = 3 mm.</p></caption><graphic xmlns:xlink="http://www.w3.org/1999/xlink" xlink:href="zookeys-610-131-g002.jpg" position="float" orientation="portrait" xlink:type="simple" id="oo_98919.jpg"/></fig></tp:treatment-sec><tp:treatment-sec sec-type="Paratypes" id="SECID0EZGAE"><title>Paratypes.</title><p>Seven specimens, six from the Sierra de Zongolica of west-central Veracruz and one from the Sierra de Quimixtlán of adjacent Puebla, Mexico. Veracruz: Three from the same locality as the holotype (<named-content xmlns:xlink="http://www.w3.org/1999/xlink" content-type="dwc:institutional_code" xlink:type="simple">MZFC</named-content> 28402–03, <abbrev xmlns:xlink="http://www.w3.org/1999/xlink" content-type="institution" xlink:title="Instituto Tecnológico Superior de Zongolica" id="ABBRID0EDHAE" xlink:type="simple">ITSZ</abbrev> 217); one from Zongolica, <named-content xmlns:xlink="http://www.w3.org/1999/xlink" content-type="dwc:verbatimCoordinates" xlink:type="simple"><named-content content-type="geo-json" specific-use="{&#34;type&#34;:&#34;Point&#34;,&#34;coordinates&#34;:[-97.008056,18.650556]}" id="NCID0ELHAE" xlink:type="simple">18°39'02"N, 97°00'29"W</named-content></named-content>, 1210 m (<abbrev xmlns:xlink="http://www.w3.org/1999/xlink" content-type="institution" xlink:title="Instituto Tecnológico Superior de Zongolica" id="ABBRID0EQHAE" xlink:type="simple">ITSZ</abbrev> 071); one from 7 km E Zongolica (<named-content xmlns:xlink="http://www.w3.org/1999/xlink" content-type="dwc:institutional_code" xlink:type="simple">MZFC</named-content> 28405); one from Los Reyes, <named-content xmlns:xlink="http://www.w3.org/1999/xlink" content-type="dwc:verbatimCoordinates" xlink:type="simple"><named-content content-type="geo-json" specific-use="{&#34;type&#34;:&#34;Point&#34;,&#34;coordinates&#34;:[-97.055833,18.696667]}" id="NCID0E3HAE" xlink:type="simple">18°41'48"N, 97°03'21"W</named-content></named-content>, 1700 m (<abbrev xmlns:xlink="http://www.w3.org/1999/xlink" content-type="institution" xlink:title="Instituto Tecnológico Superior de Zongolica" id="ABBRID0EBIAE" xlink:type="simple">ITSZ</abbrev> 025). Puebla: Chichiquila, <named-content xmlns:xlink="http://www.w3.org/1999/xlink" content-type="dwc:verbatimCoordinates" xlink:type="simple"><named-content content-type="geo-json" specific-use="{&#34;type&#34;:&#34;Point&#34;,&#34;coordinates&#34;:[-97.065833,19.193056]}" id="NCID0EJIAE" xlink:type="simple">19°11'35"N, 97°03'57"W</named-content></named-content>, 1700 m (<named-content xmlns:xlink="http://www.w3.org/1999/xlink" content-type="dwc:institutional_code" xlink:type="simple">MZFC</named-content> 28404).</p></tp:treatment-sec><tp:treatment-sec sec-type="diagnosis" id="SECID0ESIAE"><title>Diagnosis.</title><p>A member of the <italic><tp:taxon-name><tp:taxon-name-part taxon-name-part-type="genus">Geophis</tp:taxon-name-part> <tp:taxon-name-part taxon-name-part-type="species">dubius</tp:taxon-name-part></tp:taxon-name></italic> group characterized by the following combination of traits: eye relatively small (see below); single supraocular and postocular present on each side; fifth supralabial and parietal in contact; mental scale and anterior chinshields in contact; smooth dorsal scales throughout the body arranged in 17 rows; ventrals 130, <italic>n</italic> = 1, in females, and 125–130, <italic>n</italic> = 7, in males; subcaudals in males 33–35, <italic>n</italic> = 5; dorsal body and tail pattern consisting of dark crossbands on a paler, red-orange background; reddish orange venter; maxillary teeth 7.</p><p>
            <italic><tp:taxon-name><tp:taxon-name-part taxon-name-part-type="genus">Geophis</tp:taxon-name-part> <tp:taxon-name-part taxon-name-part-type="species">lorancai</tp:taxon-name-part></tp:taxon-name></italic> may be distinguished from all of the species in the <italic><tp:taxon-name><tp:taxon-name-part taxon-name-part-type="species">championi</tp:taxon-name-part></tp:taxon-name></italic> and <italic><tp:taxon-name><tp:taxon-name-part taxon-name-part-type="species">semidoliatus</tp:taxon-name-part></tp:taxon-name></italic> groups, and all of the species in the <italic><tp:taxon-name><tp:taxon-name-part taxon-name-part-type="species">sieboldi</tp:taxon-name-part></tp:taxon-name></italic> group except <italic><tp:taxon-name><tp:taxon-name-part taxon-name-part-type="genus">Geophis</tp:taxon-name-part> <tp:taxon-name-part taxon-name-part-type="species">dunni</tp:taxon-name-part></tp:taxon-name></italic>, <italic><tp:taxon-name><tp:taxon-name-part taxon-name-part-type="genus">Geophis</tp:taxon-name-part> <tp:taxon-name-part taxon-name-part-type="species">nasalis</tp:taxon-name-part></tp:taxon-name></italic>, <italic><tp:taxon-name><tp:taxon-name-part taxon-name-part-type="genus">Geophis</tp:taxon-name-part> <tp:taxon-name-part taxon-name-part-type="species">occabus</tp:taxon-name-part></tp:taxon-name></italic>, and <italic><tp:taxon-name><tp:taxon-name-part taxon-name-part-type="genus">Geophis</tp:taxon-name-part> <tp:taxon-name-part taxon-name-part-type="species">sieboldi</tp:taxon-name-part></tp:taxon-name></italic> by having the dorsal scales arranged in 17 rows (versus dorsal scales arranged in 15 rows in the other species); and from the latter four species by having smooth dorsal scales throughout the body (versus dorsal scales keeled on at least the posterior half of the body in the other species).</p><p>
            <italic><tp:taxon-name><tp:taxon-name-part taxon-name-part-type="genus">Geophis</tp:taxon-name-part> <tp:taxon-name-part taxon-name-part-type="species">lorancai</tp:taxon-name-part></tp:taxon-name></italic> differs from all of the species in the <italic><tp:taxon-name><tp:taxon-name-part taxon-name-part-type="species">omiltemanus</tp:taxon-name-part></tp:taxon-name></italic> and <italic><tp:taxon-name><tp:taxon-name-part taxon-name-part-type="species">chalybeus</tp:taxon-name-part></tp:taxon-name></italic> groups by having a small eye (i.e., its horizontal diameter contained nearly four times in the snout length, versus its horizontal diameter contained less than three times in the snout length in the other species); in addition, it may be distinguished from all of the species in the <italic><tp:taxon-name><tp:taxon-name-part taxon-name-part-type="species">omiltemanus</tp:taxon-name-part></tp:taxon-name></italic> group by having the fifth supralabial and parietal in contact (versus fifth supralabial and parietal separated by one anterior temporal in the other species); from some species in the <italic><tp:taxon-name><tp:taxon-name-part taxon-name-part-type="species">chalybeus</tp:taxon-name-part></tp:taxon-name></italic> group (<italic><tp:taxon-name><tp:taxon-name-part taxon-name-part-type="genus">Geophis</tp:taxon-name-part> <tp:taxon-name-part taxon-name-part-type="species">dugesii</tp:taxon-name-part></tp:taxon-name></italic>, <italic><tp:taxon-name><tp:taxon-name-part taxon-name-part-type="genus">Geophis</tp:taxon-name-part> <tp:taxon-name-part taxon-name-part-type="species">nigrocinctus</tp:taxon-name-part></tp:taxon-name></italic>, and <!--PageBreak--><!--PageBreak--><italic><tp:taxon-name><tp:taxon-name-part taxon-name-part-type="genus">Geophis</tp:taxon-name-part> <tp:taxon-name-part taxon-name-part-type="species">tarascae</tp:taxon-name-part></tp:taxon-name></italic>) by having the dorsals arranged in 17 rows (versus dorsals arranged in 15 rows in the other species); and from the remaining species in this group (<italic><tp:taxon-name><tp:taxon-name-part taxon-name-part-type="genus">Geophis</tp:taxon-name-part> <tp:taxon-name-part taxon-name-part-type="species">bicolor</tp:taxon-name-part></tp:taxon-name></italic> and <italic><tp:taxon-name><tp:taxon-name-part taxon-name-part-type="genus">Geophis</tp:taxon-name-part> <tp:taxon-name-part taxon-name-part-type="species">chalybeus</tp:taxon-name-part></tp:taxon-name></italic>) by having the mental and anterior chinshields in contact (versus mental and anterior chinshields separated by the first pair of infralabials in the other species).</p><p>
            <italic><tp:taxon-name><tp:taxon-name-part taxon-name-part-type="genus">Geophis</tp:taxon-name-part> <tp:taxon-name-part taxon-name-part-type="species">lorancai</tp:taxon-name-part></tp:taxon-name></italic> may be distinguished from the species in the <italic><tp:taxon-name><tp:taxon-name-part taxon-name-part-type="species">latifrontalis</tp:taxon-name-part></tp:taxon-name></italic> group as follows: from <italic><tp:taxon-name><tp:taxon-name-part taxon-name-part-type="genus">Geophis</tp:taxon-name-part> <tp:taxon-name-part taxon-name-part-type="species">blanchardi</tp:taxon-name-part></tp:taxon-name></italic> and <italic><tp:taxon-name><tp:taxon-name-part taxon-name-part-type="genus">Geophis</tp:taxon-name-part> <tp:taxon-name-part taxon-name-part-type="species">mutitorques</tp:taxon-name-part></tp:taxon-name></italic>, by having a dorsal body pattern consisting of dark crossbands on a paler, red-orange background (versus dorsum uniformly dark in <italic><tp:taxon-name><tp:taxon-name-part taxon-name-part-type="genus">Geophis</tp:taxon-name-part> <tp:taxon-name-part taxon-name-part-type="species">blanchardi</tp:taxon-name-part></tp:taxon-name></italic> and adults of <italic><tp:taxon-name><tp:taxon-name-part taxon-name-part-type="genus">Geophis</tp:taxon-name-part> <tp:taxon-name-part taxon-name-part-type="species">mutitorques</tp:taxon-name-part></tp:taxon-name></italic>—juveniles with yellow collar); from <italic><tp:taxon-name><tp:taxon-name-part taxon-name-part-type="genus">Geophis</tp:taxon-name-part> <tp:taxon-name-part taxon-name-part-type="species">latifrontalis</tp:taxon-name-part></tp:taxon-name></italic> and <italic><tp:taxon-name><tp:taxon-name-part taxon-name-part-type="genus">Geophis</tp:taxon-name-part> <tp:taxon-name-part taxon-name-part-type="species">mutitorques</tp:taxon-name-part></tp:taxon-name></italic>, by having the fifth supralabial and parietal in contact (versus fifth supralabial and parietal separated by one anterior temporal in <italic><tp:taxon-name><tp:taxon-name-part taxon-name-part-type="genus">Geophis</tp:taxon-name-part> <tp:taxon-name-part taxon-name-part-type="species">latifrontalis</tp:taxon-name-part></tp:taxon-name></italic> and <italic><tp:taxon-name><tp:taxon-name-part taxon-name-part-type="genus">Geophis</tp:taxon-name-part> <tp:taxon-name-part taxon-name-part-type="species">mutitorques</tp:taxon-name-part></tp:taxon-name></italic>); and from <italic><tp:taxon-name><tp:taxon-name-part taxon-name-part-type="genus">Geophis</tp:taxon-name-part> <tp:taxon-name-part taxon-name-part-type="species">blanchardi</tp:taxon-name-part></tp:taxon-name></italic> and <italic><tp:taxon-name><tp:taxon-name-part taxon-name-part-type="genus">Geophis</tp:taxon-name-part> <tp:taxon-name-part taxon-name-part-type="species">latifrontalis</tp:taxon-name-part></tp:taxon-name></italic>, by having the mental and anterior chinshields in contact (versus mental and anterior chinshields separated by the first pair of infralabials in <italic><tp:taxon-name><tp:taxon-name-part taxon-name-part-type="genus">Geophis</tp:taxon-name-part> <tp:taxon-name-part taxon-name-part-type="species">blanchardi</tp:taxon-name-part></tp:taxon-name></italic> and <italic><tp:taxon-name><tp:taxon-name-part taxon-name-part-type="genus">Geophis</tp:taxon-name-part> <tp:taxon-name-part taxon-name-part-type="species">latifrontalis</tp:taxon-name-part></tp:taxon-name></italic>).</p><p>
            <italic><tp:taxon-name><tp:taxon-name-part taxon-name-part-type="genus">Geophis</tp:taxon-name-part> <tp:taxon-name-part taxon-name-part-type="species">lorancai</tp:taxon-name-part></tp:taxon-name></italic> may be distinguished from the species in the <italic><tp:taxon-name><tp:taxon-name-part taxon-name-part-type="species">dubius</tp:taxon-name-part></tp:taxon-name></italic> group as follows (Suppl. material <xref ref-type="supplementary-material" rid="S2">2</xref>: Table 2): from <italic><tp:taxon-name><tp:taxon-name-part taxon-name-part-type="genus">Geophis</tp:taxon-name-part> <tp:taxon-name-part taxon-name-part-type="species">anocularis</tp:taxon-name-part></tp:taxon-name></italic>, <italic><tp:taxon-name><tp:taxon-name-part taxon-name-part-type="genus">Geophis</tp:taxon-name-part> <tp:taxon-name-part taxon-name-part-type="species">carinosus</tp:taxon-name-part></tp:taxon-name></italic>, <italic><tp:taxon-name><tp:taxon-name-part taxon-name-part-type="genus">Geophis</tp:taxon-name-part> <tp:taxon-name-part taxon-name-part-type="species">dubius</tp:taxon-name-part></tp:taxon-name></italic>, <italic><tp:taxon-name><tp:taxon-name-part taxon-name-part-type="genus">Geophis</tp:taxon-name-part> <tp:taxon-name-part taxon-name-part-type="species">immaculatus</tp:taxon-name-part></tp:taxon-name></italic>, <italic><tp:taxon-name><tp:taxon-name-part taxon-name-part-type="genus">Geophis</tp:taxon-name-part> <tp:taxon-name-part taxon-name-part-type="species">juarezi</tp:taxon-name-part></tp:taxon-name></italic>, <italic><tp:taxon-name><tp:taxon-name-part taxon-name-part-type="genus">Geophis</tp:taxon-name-part> <tp:taxon-name-part taxon-name-part-type="species">rhodogaster</tp:taxon-name-part></tp:taxon-name></italic>, <italic><tp:taxon-name><tp:taxon-name-part taxon-name-part-type="genus">Geophis</tp:taxon-name-part> <tp:taxon-name-part taxon-name-part-type="species">rostralis</tp:taxon-name-part></tp:taxon-name></italic>, and <italic><tp:taxon-name><tp:taxon-name-part taxon-name-part-type="genus">Geophis</tp:taxon-name-part> <tp:taxon-name-part taxon-name-part-type="species">turbidus</tp:taxon-name-part></tp:taxon-name></italic> by having a dorsal body and tail pattern consisting of dark crossbands on a paler, red-orange background (versus dorsum uniformly dark in the other species, except for a pink collar present in a juvenile of <italic><tp:taxon-name><tp:taxon-name-part taxon-name-part-type="genus">Geophis</tp:taxon-name-part> <tp:taxon-name-part taxon-name-part-type="species">turbidus</tp:taxon-name-part></tp:taxon-name></italic>); from <italic><tp:taxon-name><tp:taxon-name-part taxon-name-part-type="genus">Geophis</tp:taxon-name-part> <tp:taxon-name-part taxon-name-part-type="species">duellmani</tp:taxon-name-part></tp:taxon-name></italic> by having one supraocular and one postocular (versus supraocular and postocular absent in <italic><tp:taxon-name><tp:taxon-name-part taxon-name-part-type="genus">Geophis</tp:taxon-name-part> <tp:taxon-name-part taxon-name-part-type="species">duellmani</tp:taxon-name-part></tp:taxon-name></italic>); from <italic><tp:taxon-name><tp:taxon-name-part taxon-name-part-type="genus">Geophis</tp:taxon-name-part> <tp:taxon-name-part taxon-name-part-type="species">fulvoguttatus</tp:taxon-name-part></tp:taxon-name></italic> by having fewer ventrals (130, <italic>n</italic> = 1, in females, and 125–130, <italic>n</italic> = 7, in males; versus 145–147, <italic>n</italic> = 2, in females, and 135–137, <italic>n</italic> = 2, in males of <italic><tp:taxon-name><tp:taxon-name-part taxon-name-part-type="genus">Geophis</tp:taxon-name-part> <tp:taxon-name-part taxon-name-part-type="species">fulvoguttatus</tp:taxon-name-part></tp:taxon-name></italic>); and from <italic><tp:taxon-name><tp:taxon-name-part taxon-name-part-type="genus">Geophis</tp:taxon-name-part> <tp:taxon-name-part taxon-name-part-type="species">nephodrymus</tp:taxon-name-part></tp:taxon-name></italic> by having fewer maxillary teeth (7, <italic>n</italic> = 3; versus 11, <italic>n</italic> = 1, in <italic><tp:taxon-name><tp:taxon-name-part taxon-name-part-type="genus">Geophis</tp:taxon-name-part> <tp:taxon-name-part taxon-name-part-type="species">nephodrymus</tp:taxon-name-part></tp:taxon-name></italic>), a reddish orange venter (versus venter predominantly gray or yellowish cream in <italic><tp:taxon-name><tp:taxon-name-part taxon-name-part-type="genus">Geophis</tp:taxon-name-part> <tp:taxon-name-part taxon-name-part-type="species">nephodrymus</tp:taxon-name-part></tp:taxon-name></italic>) and more subcaudals in males (33–35, <italic>n</italic> = 5; versus 22–31, <italic>n</italic> = 6, in <italic><tp:taxon-name><tp:taxon-name-part taxon-name-part-type="genus">Geophis</tp:taxon-name-part> <tp:taxon-name-part taxon-name-part-type="species">nephodrymus</tp:taxon-name-part></tp:taxon-name></italic>).</p></tp:treatment-sec><tp:treatment-sec sec-type="description" id="SECID0EB1AE"><title>Description of holotype</title><p>(Fig. <xref ref-type="fig" rid="F2">2</xref>). Adult male. Head length = 8.9 mm, <abbrev xmlns:xlink="http://www.w3.org/1999/xlink" id="ABBRID0EL1AE" xlink:type="simple"><def><p>snout-vent length </p></def>(SVL)</abbrev> = 268 mm, tail length = 53.4 mm. Head slightly distinct from body. Snout long, contained 2.2 times in head, rounded from above, projecting anteriorly far beyond lower jaw; rostral 0.7 times as broad as high, portion visible from above 0.3 times as long as its distance from frontal, 1.2 times as long as internasals common suture, with posterior end approximately at level of anterior margin of nostrils; internasals broader than long (length / breadth= 0.7/0.8), slightly angulate anteriorly, in lateral contact with anterior and posterior nasals, their length and common suture 0.7/0.8 and 0.5 times as long as prefrontals common suture, respectively. Prefrontals in lateral contact with postnasal, loreal, and eye on each side, and additionally with third supralabial on left side; their length 0.6 times snout length; their common suture 0.5 times frontal length. Frontal slightly broader than long (breadth / length ratio = 1.1). Supraocular large, in contact with prefrontal, frontal, parietal, and postocular; approximately 0.9 times as long as horizontal diameter of eye, 0.6 times as long as loreal, bordering posterior half of dorsal margin of orbit, ventral margin slightly projecting posteriorly beyond posterior margin of orbit. Parietals 1.5/1.6 times as long as broad, their length 0.5 times head length, their common suture 0.8 times as long as frontal.</p><!--PageBreak--><p>Nasal divided. Postnasal 1.3/1.1 times as long as prenasal. Combined length of prenasal and postnasal subequal to loreal length. Loreal 1.4/1.5 times as long as deep, contained 2.7/2.5 times in snout length, 1.6 times as long as horizontal diameter of eye, its dorsal margin slightly concave; failing to reach orbit on the left side, in broad contact with anterior margin of orbit on right side. Eye small, contained 4.3 times in snout length, its vertical diameter 0.7 times its distance from lip. One postocular, 1.4/1.3 times as high as long, 1/0.8 times as long as supraocular. Supralabials 6/6, first and second in contact with postnasal, second and third in contact with loreal, third and fourth entering orbit (third contacting prefrontal on left side), fifth largest, in contact with parietal. Ventral margin of third supralabial 1.2/1.6 times that of second supralabial; ventral margin of fifth supralabial 1.9 times that of fourth supralabial, 1.0/1.1 times that of sixth supralabial. Anterior temporal absent. One posterior temporal. Five nuchal scales in contact with parietals.</p><p>Mental 1.2 times as broad as long, pointed anteriorly, in posterior contact with anterior chinshields. Infralabials 6/6, first to third in contact with anterior chinshields, third and fourth in contact with posterior chinshields. Anterior chinshields 1.6/1.7 times as long as broad, 1.4 times as long as posterior chinshields. Posterior chinshields in narrow contact with each other anteriorly, separated posteriorly by one midgular scale. Four midgular scales. Infralabials and scales in chin region smooth. Dorsals in 17-17-17 rows, smooth throughout the body; no evident apical pits. Ventrals 128. Subcloacal scute single. Paired subcaudals 34.</p><p>
            <italic>Color in life</italic> (Fig. <xref ref-type="fig" rid="F3">3</xref>): Dorsal and lateral surfaces of head and anterior end of body (to approximately level of 12<sup>th</sup> middorsal scale) black; those of rest of body and tail with black transverse marks on a reddish orange background color (color 17, Spectrum orange; Smithe, 1975). Fifteen black transverse marks on body; 1<sup>st</sup>–2<sup>nd</sup>, 4<sup>th</sup>–5<sup>th</sup>, 7<sup>th</sup>, 9<sup>th</sup>, 11<sup>th</sup>–12<sup>th</sup>, and 14<sup>th</sup>–15<sup>th</sup> saddle-shaped, about 6–10 scales in length, usually extending laterally to lateral margin of ventral scales (one saddle extending laterally to third dorsal row on right side); remaining five marks consisting each of a transverse band extending on one side of body and bifurcating at midline into two transverse bands on opposite side, forming a Y-shaped mark; Y-shaped marks 7–9 scales in length at their longest. Reddish orange rings between saddles 4–6 scales in length. Eight black transverse marks on tail; anterior three saddle-shaped, about 1.5–4 scales in length, extending laterally to lateral margin of subcaudals or nearly so; 4<sup>th</sup> mark irregular, elongate, presumably formed by fusion of several adjacent transverse marks, 9.5 scales in length at its longest, in lateral contact with first dorsal scale row at three points on each side; remaining marks shorter, irregular; posterior end of tail with black and red checkered pattern. Reddish orange rings between black marks 1–2.5 scales in length. Ventral surface of head pale grey; that of body and tail immaculate reddish orange except for one dark splotch on middle of 7<sup>th</sup> ventral and black lateral ends of those ventrals involved in transverse body marks; tail surface increasingly dark posteriorly.</p><fig id="F3" position="float" orientation="portrait"><label>Figure 3.</label><caption><p>Coloration in <italic><tp:taxon-name><tp:taxon-name-part taxon-name-part-type="genus">Geophis</tp:taxon-name-part> <tp:taxon-name-part taxon-name-part-type="species">lorancai</tp:taxon-name-part></tp:taxon-name></italic>: <bold>A</bold> adult male paratype (<named-content xmlns:xlink="http://www.w3.org/1999/xlink" content-type="dwc:institutional_code" xlink:type="simple">MZFC</named-content> 28402), photo by Miguel Ángel de la Torre Loranca; and <bold>B</bold> type series.</p></caption><graphic xmlns:xlink="http://www.w3.org/1999/xlink" xlink:href="zookeys-610-131-g003.jpg" position="float" orientation="portrait" xlink:type="simple" id="oo_98920.jpg"/></fig></tp:treatment-sec><tp:treatment-sec sec-type="Dentition" id="SECID0EV3AE"><title>Dentition.</title><p>The description below is based on the dentition on the right side of paratypes <abbrev xmlns:xlink="http://www.w3.org/1999/xlink" content-type="institution" xlink:title="Instituto Tecnológico Superior de Zongolica" id="ABBRID0E23AE" xlink:type="simple">ITSZ</abbrev> 25 and <named-content xmlns:xlink="http://www.w3.org/1999/xlink" content-type="dwc:institutional_code" xlink:type="simple">MZFC</named-content> 28402 and on the left side of paratype <named-content xmlns:xlink="http://www.w3.org/1999/xlink" content-type="dwc:institutional_code" xlink:type="simple">MZFC</named-content> 28403. Scored characters were consistent in all the specimens. Maxilla extending anteriorly <!--PageBreak-->to level of suture between 2<sup>nd</sup> and 3<sup>rd</sup> supralabials; posterior fourth of maxilla curved ventrally in lateral view; anterior tip of maxilla toothless, bluntly pointed; maxillary teeth 7, recurved; teeth slightly longer at middle of maxilla; large flange projecting <!--PageBreak-->medially at approximately level of middle of maxilla; posterior end of maxilla laterally compressed into moderate flange. Anterior end of ectopterygoid bifurcate; dorsal branch long, compressed; ventral branch very short, stump-like.</p></tp:treatment-sec><tp:treatment-sec sec-type="variation" id="SECID0EQ4AE"><title>Variation.</title><p>This section is based on the examination of the seven paratypes. We describe only character conditions that differ from those in the holotype. Ranges are given for some characters. When ranges included the holotype, we report its condition. Two males (<named-content xmlns:xlink="http://www.w3.org/1999/xlink" content-type="dwc:institutional_code" xlink:type="simple">MZFC</named-content> 28403–28404) have an incomplete tail; thus, subcaudal and total segmental counts, tail length, tail length / total length ratio, and number of tail black markings are not reported for those specimens.</p><p>Posterior temporal divided transversally on both sides in three specimens (<abbrev xmlns:xlink="http://www.w3.org/1999/xlink" content-type="institution" xlink:title="Instituto Tecnológico Superior de Zongolica" id="ABBRID0E34AE" xlink:type="simple">ITSZ</abbrev> 71, <named-content xmlns:xlink="http://www.w3.org/1999/xlink" content-type="dwc:institutional_code" xlink:type="simple">MZFC</named-content> 28402, <named-content xmlns:xlink="http://www.w3.org/1999/xlink" content-type="dwc:institutional_code" xlink:type="simple">MZFC</named-content> 28405); nuchal scales in contact with parietals between posterior temporals 3–7, <overline>x</overline> = 5.7 (3, in one specimen; 5, in two; 6, in one; 7, in three with transversally divided posterior temporals). Second and third supralabials fused on both sides in <abbrev xmlns:xlink="http://www.w3.org/1999/xlink" content-type="institution" xlink:title="Instituto Tecnológico Superior de Zongolica" id="ABBRID0EL5AE" xlink:type="simple">ITSZ</abbrev> 25 (supralabials 5/5); infralabials 7/7 in one specimen (<abbrev xmlns:xlink="http://www.w3.org/1999/xlink" content-type="institution" xlink:title="Instituto Tecnológico Superior de Zongolica" id="ABBRID0EQ5AE" xlink:type="simple">ITSZ</abbrev> 71). Posterior chinshields in medial contact with each other in four specimens, separated by one midgular scale in three. Midgular scales 2–3, <overline>x</overline> = 2.9 (2, in one specimen; 3, in six). Ventrals 130 in single known female; 125–130, <overline>x</overline> = 127.7, <italic>n</italic> = 7, in males, including holotype (one small scale anterior to subcloacal scute, not reaching lateral-most row of dorsals on one side, excluded from ventral counts in <abbrev xmlns:xlink="http://www.w3.org/1999/xlink" content-type="institution" xlink:title="Instituto Tecnológico Superior de Zongolica" id="ABBRID0E25AE" xlink:type="simple">ITSZ</abbrev> 71 and <named-content xmlns:xlink="http://www.w3.org/1999/xlink" content-type="dwc:institutional_code" xlink:type="simple">MZFC</named-content> 28402). Subcaudals 25 in single known female, 33–35, <overline>x</overline> = 34, <italic>n</italic> = 5, in males, including holotype; total segmental counts 155 in single known female, 159–165, <overline>x</overline> = 162.2, <italic>n</italic> = 5, in males, including holotype. Apical pits evident over vent region in two specimens (<abbrev xmlns:xlink="http://www.w3.org/1999/xlink" content-type="institution" xlink:title="Instituto Tecnológico Superior de Zongolica" id="ABBRID0EM6AE" xlink:type="simple">ITSZ</abbrev> 217, <named-content xmlns:xlink="http://www.w3.org/1999/xlink" content-type="dwc:institutional_code" xlink:type="simple">MZFC</named-content> 28403).</p><p>
            <italic>Color pattern</italic> (Fig. <xref ref-type="fig" rid="F3">3</xref>). General pattern similar to that of holotype in all specimens. Transverse dark marks on body and tail 13–20 and 4–10, respectively. Body pattern composed of dark crossbands and Y-shaped marks in all specimens (10 and 2, in <abbrev xmlns:xlink="http://www.w3.org/1999/xlink" content-type="institution" xlink:title="Instituto Tecnológico Superior de Zongolica" id="ABBRID0E46AE" xlink:type="simple">ITSZ</abbrev> 25; 13 and 4, in <abbrev xmlns:xlink="http://www.w3.org/1999/xlink" content-type="institution" xlink:title="Instituto Tecnológico Superior de Zongolica" id="ABBRID0EDAAG" xlink:type="simple">ITSZ</abbrev> 71; 17 and 3, in <abbrev xmlns:xlink="http://www.w3.org/1999/xlink" content-type="institution" xlink:title="Instituto Tecnológico Superior de Zongolica" id="ABBRID0EIAAG" xlink:type="simple">ITSZ</abbrev> 217; 12 and 4, in <named-content xmlns:xlink="http://www.w3.org/1999/xlink" content-type="dwc:institutional_code" xlink:type="simple">MZFC</named-content> 28402; 12 and 2, in <named-content xmlns:xlink="http://www.w3.org/1999/xlink" content-type="dwc:institutional_code" xlink:type="simple">MZFC</named-content> 28403; 18 and 1, in <named-content xmlns:xlink="http://www.w3.org/1999/xlink" content-type="dwc:institutional_code" xlink:type="simple">MZFC</named-content> 28404; 15 and 2, in <named-content xmlns:xlink="http://www.w3.org/1999/xlink" content-type="dwc:institutional_code" xlink:type="simple">MZFC</named-content> 28405) and single, unusual marks in some specimens: adjacent transverse bands connected to each other, forming a zigzagging mark, in two specimens (zigzagging mark in contact with lateral edge of ventral scales at three points on each side in <abbrev xmlns:xlink="http://www.w3.org/1999/xlink" content-type="institution" xlink:title="Instituto Tecnológico Superior de Zongolica" id="ABBRID0E4AAG" xlink:type="simple">ITSZ</abbrev> 25, at four points on one side and three points on opposite side in <abbrev xmlns:xlink="http://www.w3.org/1999/xlink" content-type="institution" xlink:title="Instituto Tecnológico Superior de Zongolica" id="ABBRID0ECBAG" xlink:type="simple">ITSZ</abbrev> 71); two adjacent transverse bands connected along midline, forming a H-shaped mark, in one specimen (<named-content xmlns:xlink="http://www.w3.org/1999/xlink" content-type="dwc:institutional_code" xlink:type="simple">MZFC</named-content> 28404). Tail pattern composed of black crossbands in all specimens (7, in <abbrev xmlns:xlink="http://www.w3.org/1999/xlink" content-type="institution" xlink:title="Instituto Tecnológico Superior de Zongolica" id="ABBRID0ELBAG" xlink:type="simple">ITSZ</abbrev> 25; 8, in <abbrev xmlns:xlink="http://www.w3.org/1999/xlink" content-type="institution" xlink:title="Instituto Tecnológico Superior de Zongolica" id="ABBRID0EQBAG" xlink:type="simple">ITSZ</abbrev> 71; 2, in <abbrev xmlns:xlink="http://www.w3.org/1999/xlink" content-type="institution" xlink:title="Instituto Tecnológico Superior de Zongolica" id="ABBRID0EVBAG" xlink:type="simple">ITSZ</abbrev> 217; 7, in <named-content xmlns:xlink="http://www.w3.org/1999/xlink" content-type="dwc:institutional_code" xlink:type="simple">MZFC</named-content> 28402; 5, in <named-content xmlns:xlink="http://www.w3.org/1999/xlink" content-type="dwc:institutional_code" xlink:type="simple">MZFC</named-content> 28405) in addition to one Y-shaped mark in <abbrev xmlns:xlink="http://www.w3.org/1999/xlink" content-type="institution" xlink:title="Instituto Tecnológico Superior de Zongolica" id="ABBRID0ECCAG" xlink:type="simple">ITSZ</abbrev> 71, and one zigzagging mark in contact with lateral edge of ventral scales at two points on one side and three points on opposite side in <abbrev xmlns:xlink="http://www.w3.org/1999/xlink" content-type="institution" xlink:title="Instituto Tecnológico Superior de Zongolica" id="ABBRID0EHCAG" xlink:type="simple">ITSZ</abbrev> 217; posterior end of tail light in <abbrev xmlns:xlink="http://www.w3.org/1999/xlink" content-type="institution" xlink:title="Instituto Tecnológico Superior de Zongolica" id="ABBRID0EMCAG" xlink:type="simple">ITSZ</abbrev> 25, dark in <named-content xmlns:xlink="http://www.w3.org/1999/xlink" content-type="dwc:institutional_code" xlink:type="simple">MZFC</named-content> 28402 and <named-content xmlns:xlink="http://www.w3.org/1999/xlink" content-type="dwc:institutional_code" xlink:type="simple">MZFC</named-content> 28405, and checkered with red and black in <abbrev xmlns:xlink="http://www.w3.org/1999/xlink" content-type="institution" xlink:title="Instituto Tecnológico Superior de Zongolica" id="ABBRID0EZCAG" xlink:type="simple">ITSZ</abbrev> 71 and <abbrev xmlns:xlink="http://www.w3.org/1999/xlink" content-type="institution" xlink:title="Instituto Tecnológico Superior de Zongolica" id="ABBRID0E5CAG" xlink:type="simple">ITSZ</abbrev> 217. Ventral surface of head and body immaculate, except for black stippling, heavier on anterior portion of body, in <abbrev xmlns:xlink="http://www.w3.org/1999/xlink" content-type="institution" xlink:title="Instituto Tecnológico Superior de Zongolica" id="ABBRID0EDDAG" xlink:type="simple">ITSZ</abbrev> 71, and dark first ventral, lateral ends of ventrals gradually paler posteriorly, in two specimens (<named-content xmlns:xlink="http://www.w3.org/1999/xlink" content-type="dwc:institutional_code" xlink:type="simple">MZFC</named-content> 28402–28403); ventral surface of tail paler, subcaudals adjacent to black dorsal marks with dark lateral ends; dark pigment gradually heavier pos<!--PageBreak-->teriorly; dark pigment on posterior edge of most subcaudals in two specimens (<named-content xmlns:xlink="http://www.w3.org/1999/xlink" content-type="dwc:institutional_code" xlink:type="simple">MZFC</named-content> 28402 and 28404).</p></tp:treatment-sec><tp:treatment-sec sec-type="etymology" id="SECID0ESDAG"><title>Etymology.</title><p>The specific name is treated as a noun in the genitive case and honors Biologist Miguel Ángel de la Torre Loranca, who obtained most of the specimens of the new species from the Sierra de Zongolica.</p></tp:treatment-sec><tp:treatment-sec sec-type="distribution" id="SECID0EXDAG"><title>Distribution and ecology</title><p>(Fig. <xref ref-type="fig" rid="F1">1</xref>). <italic><tp:taxon-name><tp:taxon-name-part taxon-name-part-type="genus">Geophis</tp:taxon-name-part> <tp:taxon-name-part taxon-name-part-type="species">lorancai</tp:taxon-name-part></tp:taxon-name></italic> is known from the Sierra de Zongolica of west-central Veracruz and the Sierra de Quimixtlán in adjacent extreme east-central Puebla between 1210 and 1700 m elevation (Fig. <xref ref-type="fig" rid="F1">1</xref>). All of the specimens of <italic><tp:taxon-name><tp:taxon-name-part taxon-name-part-type="genus">Geophis</tp:taxon-name-part> <tp:taxon-name-part taxon-name-part-type="species">lorancai</tp:taxon-name-part></tp:taxon-name></italic> were obtained between October 1996 and April 2013. In these sierras, the terrain is irregular with numerous hills (some of them isolated), ascents and descents, and streams. The terrain shows a general decline towards the Gulf coastal plain (i.e., from west to east). The area is covered with cloud forest and pine-oak associations. In both sierras, <italic><tp:taxon-name><tp:taxon-name-part taxon-name-part-type="genus">Geophis</tp:taxon-name-part> <tp:taxon-name-part taxon-name-part-type="species">lorancai</tp:taxon-name-part></tp:taxon-name></italic> is sympatric with <italic><tp:taxon-name><tp:taxon-name-part taxon-name-part-type="genus">Geophis</tp:taxon-name-part> <tp:taxon-name-part taxon-name-part-type="species">semidoliatus</tp:taxon-name-part></tp:taxon-name></italic>, another species with dark crossbands on a red background belonging to the <italic><tp:taxon-name><tp:taxon-name-part taxon-name-part-type="genus">Geophis</tp:taxon-name-part> <tp:taxon-name-part taxon-name-part-type="species">semidoliatus</tp:taxon-name-part></tp:taxon-name></italic> group.</p><p>All of the specimens of <italic><tp:taxon-name><tp:taxon-name-part taxon-name-part-type="genus">Geophis</tp:taxon-name-part> <tp:taxon-name-part taxon-name-part-type="species">lorancai</tp:taxon-name-part></tp:taxon-name></italic> were found in cloud forest. The principal arboreal components of the vegetation at the type locality are <italic><tp:taxon-name><tp:taxon-name-part taxon-name-part-type="genus">Liquidambar</tp:taxon-name-part> <tp:taxon-name-part taxon-name-part-type="species">styraciflua</tp:taxon-name-part></tp:taxon-name></italic>, <italic><tp:taxon-name><tp:taxon-name-part taxon-name-part-type="genus">Quercus</tp:taxon-name-part></tp:taxon-name></italic> spp., <italic><tp:taxon-name><tp:taxon-name-part taxon-name-part-type="genus">Saurauia</tp:taxon-name-part> <tp:taxon-name-part taxon-name-part-type="species">scabrida</tp:taxon-name-part></tp:taxon-name></italic>, <italic><tp:taxon-name><tp:taxon-name-part taxon-name-part-type="genus">Clethra</tp:taxon-name-part> <tp:taxon-name-part taxon-name-part-type="species">mexicana</tp:taxon-name-part></tp:taxon-name></italic>, <italic><tp:taxon-name><tp:taxon-name-part taxon-name-part-type="genus">Lippia</tp:taxon-name-part> <tp:taxon-name-part taxon-name-part-type="species">myriocephala</tp:taxon-name-part></tp:taxon-name></italic>, <italic><tp:taxon-name><tp:taxon-name-part taxon-name-part-type="genus">Heliocarpus</tp:taxon-name-part> <tp:taxon-name-part taxon-name-part-type="species">appendiculatus</tp:taxon-name-part></tp:taxon-name></italic>, <italic><tp:taxon-name><tp:taxon-name-part taxon-name-part-type="genus">Magnolia</tp:taxon-name-part> <tp:taxon-name-part taxon-name-part-type="species">mexicana</tp:taxon-name-part></tp:taxon-name></italic>, <italic><tp:taxon-name><tp:taxon-name-part taxon-name-part-type="genus">Carpinus</tp:taxon-name-part> <tp:taxon-name-part taxon-name-part-type="species">carolineana</tp:taxon-name-part></tp:taxon-name></italic>, and <italic><tp:taxon-name><tp:taxon-name-part taxon-name-part-type="genus">Ternstroemia</tp:taxon-name-part> <tp:taxon-name-part taxon-name-part-type="species">sylvativa</tp:taxon-name-part></tp:taxon-name></italic>. The bush stratum is dominated by <italic><tp:taxon-name><tp:taxon-name-part taxon-name-part-type="genus">Psychotria</tp:taxon-name-part> <tp:taxon-name-part taxon-name-part-type="species">galeottiana</tp:taxon-name-part></tp:taxon-name></italic>, <italic><tp:taxon-name><tp:taxon-name-part taxon-name-part-type="genus">Piper</tp:taxon-name-part></tp:taxon-name></italic> ssp., <italic><tp:taxon-name><tp:taxon-name-part taxon-name-part-type="genus">Phyllonoma</tp:taxon-name-part> <tp:taxon-name-part taxon-name-part-type="species">laticuspis</tp:taxon-name-part></tp:taxon-name></italic>, and <italic><tp:taxon-name><tp:taxon-name-part taxon-name-part-type="genus">Miconia</tp:taxon-name-part></tp:taxon-name></italic> spp. Species found in the herbaceous stratum are <italic><tp:taxon-name><tp:taxon-name-part taxon-name-part-type="genus">Smilax</tp:taxon-name-part></tp:taxon-name></italic> spp., <italic><tp:taxon-name><tp:taxon-name-part taxon-name-part-type="genus">Selaginella</tp:taxon-name-part></tp:taxon-name></italic> spp., <italic><tp:taxon-name><tp:taxon-name-part taxon-name-part-type="genus">Begonia</tp:taxon-name-part></tp:taxon-name></italic> spp., <italic><tp:taxon-name><tp:taxon-name-part taxon-name-part-type="genus">Monstera</tp:taxon-name-part> <tp:taxon-name-part taxon-name-part-type="species">deliciosa</tp:taxon-name-part></tp:taxon-name></italic>, <italic><tp:taxon-name><tp:taxon-name-part taxon-name-part-type="genus">Philodendron</tp:taxon-name-part></tp:taxon-name></italic> spp., <italic><tp:taxon-name><tp:taxon-name-part taxon-name-part-type="genus">Salvia</tp:taxon-name-part></tp:taxon-name></italic> spp., and <italic><tp:taxon-name><tp:taxon-name-part taxon-name-part-type="genus">Dhalia</tp:taxon-name-part> <tp:taxon-name-part taxon-name-part-type="species">coccinea</tp:taxon-name-part></tp:taxon-name></italic>. Epiphytes of the <tp:taxon-name><tp:taxon-name-part taxon-name-part-type="family">Bromeliaceae</tp:taxon-name-part></tp:taxon-name> and <tp:taxon-name><tp:taxon-name-part taxon-name-part-type="family">Orchidaceae</tp:taxon-name-part></tp:taxon-name> families are common in this type of vegetation and mainly represented by the following species: <italic><tp:taxon-name><tp:taxon-name-part taxon-name-part-type="genus">Tillandsia</tp:taxon-name-part> <tp:taxon-name-part taxon-name-part-type="species">punctulata</tp:taxon-name-part></tp:taxon-name></italic>, <italic><tp:taxon-name><tp:taxon-name-part taxon-name-part-type="genus">Tillandsia</tp:taxon-name-part> <tp:taxon-name-part taxon-name-part-type="species">multicaulis</tp:taxon-name-part></tp:taxon-name></italic>, <italic><tp:taxon-name><tp:taxon-name-part taxon-name-part-type="genus">Nidema</tp:taxon-name-part> <tp:taxon-name-part taxon-name-part-type="species">boothii</tp:taxon-name-part></tp:taxon-name></italic>, <italic><tp:taxon-name><tp:taxon-name-part taxon-name-part-type="genus">Lycaste</tp:taxon-name-part> <tp:taxon-name-part taxon-name-part-type="species">deppei</tp:taxon-name-part></tp:taxon-name></italic>, and <italic><tp:taxon-name><tp:taxon-name-part taxon-name-part-type="genus">Lycaste</tp:taxon-name-part> <tp:taxon-name-part taxon-name-part-type="species">consobrina</tp:taxon-name-part></tp:taxon-name></italic> (<xref ref-type="bibr" rid="B13">Rzedowski 1978</xref>, Cázares Hernández personal communication). The specimens of <italic><tp:taxon-name><tp:taxon-name-part taxon-name-part-type="genus">Geophis</tp:taxon-name-part> <tp:taxon-name-part taxon-name-part-type="species">lorancai</tp:taxon-name-part></tp:taxon-name></italic> were found either among the leaf litter or under fallen logs.</p></tp:treatment-sec><tp:treatment-sec><!--Section generated to contain objects referenced in tp:taxon-treatment.--><supplementary-material xmlns:xlink="http://www.w3.org/1999/xlink" id="S2" position="float" orientation="portrait" xlink:type="simple"><label>Supplementary material 2</label><caption><p>Table 2. Selected characters in the species of the <italic><tp:taxon-name><tp:taxon-name-part taxon-name-part-type="genus">Geophis</tp:taxon-name-part> <tp:taxon-name-part taxon-name-part-type="species">dubius</tp:taxon-name-part></tp:taxon-name></italic> group.</p></caption><p>Data type: MS Word file</p><media xlink:href="zookeys-610-131-s002.doc" mimetype="application" mime-subtype="msword" position="float" orientation="portrait" xlink:type="simple" id="oo_98922.doc"/><permissions><license xlink:type="simple"><license-p>This dataset is made available under the Open Database License (http://opendatacommons.org/licenses/odbl/1.0/). The Open Database License (ODbL) is a license agreement intended to allow users to freely share, modify, and use this Dataset while maintaining this same freedom for others, provided that the original source and author(s) are credited.</license-p></license></permissions><attrib specific-use="authors">Luis Canseco-Márquez, Carlos J. Pavón-Vázquez, Marco Antonio López-Luna, Adrián Nieto-Montes de Oca</attrib></supplementary-material><fig id="F1" position="float" orientation="portrait"><label>Figure 1.</label><caption><p>Distribution of the species of the <italic><tp:taxon-name><tp:taxon-name-part taxon-name-part-type="genus">Geophis</tp:taxon-name-part> <tp:taxon-name-part taxon-name-part-type="species">dubius</tp:taxon-name-part></tp:taxon-name></italic> group. Bold lines represent country limits and narrow lines limits of Mexican states.</p></caption><graphic xmlns:xlink="http://www.w3.org/1999/xlink" xlink:href="zookeys-610-131-g001.jpg" position="float" orientation="portrait" xlink:type="simple" id="oo_98917.jpg"/></fig></tp:treatment-sec><ref-list><ref id="B13"><mixed-citation xmlns:xlink="http://www.w3.org/1999/xlink" xlink:type="simple">
          <person-group><name name-style="western"><surname>Rzedowski</surname><given-names>J</given-names></name></person-group> (<year>1978</year>) <source>Vegetación de México.</source> <publisher-name>Limusa</publisher-name>, <publisher-loc>Ciudad de México</publisher-loc>, <size units="page">432 pp</size>.</mixed-citation></ref></ref-list></tp:taxon-treatment>
